# Supplementary material for: Hormonal and neuromuscular responses during a singles match in male professional tennis players
Source: PLoS One. 2018 Apr 6;13(4):e0195242. doi: 10.1371/journal.pone.0195242 (PMC5889166; doi:10.1371/journal.pone.0195242)
Supplement: S1 File — (XLSX) [file pone.0195242.s001.xlsx]

## Sheet: Participants' charac
NEUROMUSCULAR FATIGUE AND TENNIS STUDY	AGE	WEIGHT	HEIGHT	BMI	%BF	MATCH Tº	MATCH H%
1	17.6	77.7	1.75	25.3714	10.2	28.6	44
2	17.8	92.4	1.88	26.1431	9.8	29.6	46
3	17.4	69.4	1.83	20.7232	9.8	32.1	54
4	17.6	78.1	1.8	24.1049	14.5	31.4	49
5	18.2	73.4	1.75	23.9673	16.12	31.5	53
6	18.2	90	2	22.5	14.5	26.7	43
7	21.5	69	1.75	22.5306	9.9	29.3	46
8	22.3	76.5	1.81	23.3509	11.2	31.4	50
9	17.8	76	1.85	22.206	10.4	28.5	48
MEAN	18.7111	78.0556	1.82444	23.4331	11.8244	29.7125	48.1111
SD	1.8381	8.16855	0.0806398	1.67253	2.49317	1.84037	3.78961

## Sheet: Fatigue
NEUROMUSCULAR FATIGUE PRE-POST MATCH
			CMJ1 Pre	CMJ2 Pre	CMJ1 Post	CMJ2 Post	best CMJ Pre	best CMJ Post	CMJ Mean Pre	CMJ Mean Post
	1		36	33.4	34.4	34.4	36	34.4	34.7	34.4	-0.3
	2		45.5	46.6	47.3	46.6	46.6	47.3	46.05	46.95	0.9
	3		41	41	39.7	43.4	41	43.4	41	41.55	0.55
	4		35.7	34	34.2	33.9	35.7	34.2	34.85	34.05	-0.8
	5		35.5	33.4	34.7	34.9	35.5	34.7	34.45	34.8	0.35
	6		34.8	31.5	29.7	32	34.8	32	33.15	30.85	-2.3
	7		39.4	37.1	34.7	34.7	39.4	34.7	38.25	34.7	-3.55
	8		32.5	34.7	30.5	28.6	34.7	30.5	33.6	29.55	-4.05
	9		36.9	37.1	37.3	39.1	37.1	39.1	37	38.2	1.2
	MEAN		37.3568	36.4014	36.0419	36.8	37.7007	36.0272	36.7831	35.4875
	SD						1.30299	5.51226	1.50271	1.90304
	P value T test						0.203173		0.209782
	%VAR								3.52233
			Grip LH 1 pre	Grip LH 2 pre	Grip 1 LH Pos	Grip 2 LH pos	Best Grip LH Pre	Best Grip LH Post
	1		43	45	39.5	41.5	45	41.5
	2		61	58	61	61	61	61
	3		32.5	28	33	33.5	32.5	33.5
	4		35.7	34.5	38	34	35.7	38
	5		30	31	32	29.5	31	31
	6		48	43.5	44	41	48	44
	7		59	61	64	59.5	61	64
	8		33	32.5	30	30	33	30
	9		40	39	40.5	42.5	40	42.5
	MEAN		41.1901	40.0123	41.0475	40.0409	41.704	41.4181
	SD						11.6915	12.2296
	P value T test						0.839212
			Grip RH 1 pre	Grip RH 2 pre	Grip 1 RH Pos	Grip 2 RH pos	Best Grip RH Pre	Best Grip RH Post
	1		43.5	47	45	41.8	47	45	-2
	2		46	51	51	50	51	51	0
	3		41.5	40	41.5	42.5	41.5	42.5	1
	4		40.5	37.5	36.5	38	40.5	38	-2.5
	5		41.5	39.5	43.5	43.5	41.5	43.5	2
	6		44.5	41	49	42	44.5	47	2.5
	7		70	62	62.5	64	70	64	-6
	8		35	34	37.5	34.5	35	37.5	2.5
	9		40	39.5	40.5	42	40	39	-1
	MEAN		43.9248	42.8286	44.6361	43.6215	44.8149	44.6777
	SD		9.98471	8.56957	8.07044	8.49266	10.1919	8.29198
	P value T test						0.689426
		CMJ	IHS				99.6938	0.306213	0.938297
	% DECREMENT	4.64518	0.307154
	EFFECT SIZES	-0.104326	-0.00158985

## Sheet: Hydration
DESHYDRATION AND FLUID INGESTION
		USG Pre	BW Pre	BW Post	Fluid ingest (mL)	%Dehyd	Match time (h)	Fluid ingestion rate (mL/h)	Games played	Games won	Games lost
	1	1.026	65.1	64.7	2203	0.614439	3.27	1035.58	30	14	16	28.6	44
	2	1.012	79.8	79.1	2523	0.877193	1.61	1567.08	22	9	13	29.6	46
	3	1.03	65.8	66	1593		1.15	1385.22	18	5	12	32.1	54
	4	1.031	80.2	78.5	1500	2.1197	2.52	595.238	28	10	18	31.4	49
	5	1.022	76.1	75.2	1341	1.18265	1.61	832.919	17	12	5	31.5	53
	6	1.027	91.8	90.4	2363	1.52505	2.43	972.428	21	8	13	26.7	43
	7	1.026	70.5	70	500	0.70922	1.02	490.196	13	1	12	29.3	46
	8	1.031	80.8	79	3245	2.22772	3.28	989.329	26	10	16	31.4	50
	9	1.027	80.8	80.7	4500	0.123762	3.11	1446.95	29	13	16	28.5	48
	MEAN	1.02578	76.7667	75.9556	2196.44	1.17247	2.22222	1034.99	22.6667	9.11111	13.4444
	SEM	0.00197046	2.82749	2.68386	390.853	0.247149	0.300031	124.304	1.98606	4.06861	3.9438
	P value T test		0.0084148
	% DECREMENT		1.01068
	% DECREMENT		-0.25302
	Major	GANADOR					3.28	1567.08
	Minor	PERDEDOR					1.02	490.196

## Sheet: Hormones
	Cortisol Pre-Match AM	Cortisol 10' Pre Match	Cortisol 10' Post Match	Cortisol Post Match PM	Cortisol Rest AM	Cortisol Rest PM	DIFF AM REST vs MATCH	DIFF PM REST vs MATCH	PRE-POST MATCH VALUES
1	17.86	2.7	13.05	1.43	8.07	0.81	-9.79	-0.62	-10.35
2	11.79	4.01	7.38	1.2	9.84	1.14	-1.95	-0.06	-3.37
3	12.68	6.8	2.15	0.48	14.65	0.89	1.97	0.41	4.65
4	20.68	8.01	12.93	2.91	16.42	3.71	-4.26	0.8	-4.92
5	10.94	1.64	1.78	0.79	14.84	0.55	3.9	-0.24	-0.14
6	7.79	1.48	11.67	0.44	5.24	0.43	-2.55	-0.01	-10.19
7	21.82	2.81	4.54	0.65	19.78	0.48	-2.04	-0.17	-1.73
8	7.55	6.08	18.44	1.17	5.55	0.46	-2	-0.71	-12.36
9	11.86	2.06	5.9	1.97	10.82	1.95	-1.04	-0.02	-3.84
MEAN	13.6633	3.95444	8.64889	1.22667	11.69	1.15778
SD	5.2487	2.42429	5.68064	0.800859	5.03849	1.0712	3.8338	0.46697	5.48101
REST VS. MATCH AM	0.161128						0.514719	0.147523	0.856492
REST VS. MATCH PM	0.669799	Comparaciones por parejas
PRE VS POST MATCH	0.0331545	Medida:	MEASURE_1
		(I) factor1		Diferencia de medias (I-J)	Error estándar	Sig.b	95% de intervalo de confianza para diferenciab
							Límite inferior	Límite superior
		1	2	9,709*	1.75982	0.00843569	2.45427	16.9635
			3	5.01444	2.73582	1	-6.26358	16.2925
			4	12,437*	1.65999	0.00104704	5.5936	19.2797
			5	1.97333	1.27793	1	-3.29478	7.24144
			6	12,506*	1.62277	0.00085653	5.81591	19.1952
		2	1	-9,709*	1.75982	0.00843569	-16.9635	-2.45427
			3	-4.69444	1.827	0.497318	-12.226	2.83713
			4	2.72778	0.736738	0.0903128	-0.309323	5.76488
			5	-7,736*	1.70784	0.0288871	-14.7759	-0.695214
			6	2.79667	0.688709	0.0544457	-0.0424397	5.63577
		3	1	-5.01444	2.73582	1	-16.2925	6.26358
			2	4.69444	1.827	0.497318	-2.83713	12.226
			4	7.42222	1.81247	0.0519183	-0.0494545	14.8939
			5	-3.04111	3.22872	1	-16.351	10.2688
			6	7.49111	1.87645	0.0598983	-0.244309	15.2265
		4	1	-12,437*	1.65999	0.00104704	-19.2797	-5.5936
			2	-2.72778	0.736738	0.0903128	-5.76488	0.309323
			3	-7.42222	1.81247	0.0519183	-14.8939	0.0494545
			5	-10,463*	1.66926	0.00361354	-17.3446	-3.58205
			6	0.0688889	0.155657	1	-0.572785	0.710562
		5	1	-1.97333	1.27793	1	-7.24144	3.29478
			2	7,736*	1.70784	0.0288871	0.695214	14.7759
			3	3.04111	3.22872	1	-10.2688	16.351
			4	10,463*	1.66926	0.00361354	3.58205	17.3446
			6	10,532*	1.60444	0.00263702	3.91813	17.1463
		6	1	-12,506*	1.62277	0.00085653	-19.1952	-5.81591
			2	-2.79667	0.688709	0.0544457	-5.63577	0.0424397
			3	-7.49111	1.87645	0.0598983	-15.2265	0.244309
			4	-0.0688889	0.155657	1	-0.710562	0.572785
			5	-10,532*	1.60444	0.00263702	-17.1463	-3.91813
		Se basa en medias marginales estimadas
		*. La diferencia de medias es significativa en el nivel ,05.
		b. Ajuste para varias comparaciones: Bonferroni.

## Sheet: Correlations
	BW pre	BW Post	Delta Weight	Cortisol Pre Match	Cortisol Post Match	Delta Cortisol	CMJ Pre	CMJ Post	Delta CMJ	Handgrip Pre	Handgrip Post	Delta Handgrip	Tº	H%	Match time (h)	Beverage ingestion	CHO Ingestion
1	65.1	64.7	-0.4	2.7	13.05	10.35	34.7	34.4	-0.3	47	45	-2	28.6	44	3.27	2203	132.18
2	79.8	79.1	-0.7	4.01	7.38	3.37	46.05	46.95	0.9	51	51	0	29.6	46	1.61	2523	201.84
3	65.8	66	0.2	6.8	2.15	-4.65	41	41.55	0.55	41.5	42.5	1	32.1	54	1.15	1593	95.58
4	80.2	78.5	-1.7	8.01	12.93	4.92	34.85	34.05	-0.8	40.5	38	-2.5	31.4	49	2.52	1500	90
5	76.1	75.2	-0.9	1.64	1.78	0.14	34.45	34.8	0.35	41.5	43.5	2	31.5	53	1.61	1341	107.28
6	91.8	90.4	-1.4	1.48	11.67	10.19	33.15	30.85	-2.3	44.5	47	2.5	26.7	43	2.43	2363	141.78
7	70.5	70	-0.5	2.81	4.54	1.73	38.25	34.7	-3.55	70	64	-6	29.3	46	1.02	500	0
8	80.8	79	-1.8	6.08	18.44	12.36	33.6	29.55	-4.05	35	37.5	2.5	31.4	50	3.28	3245	194.7
9	80.8	80.7	-0.1	2.06	5.9	3.84	37	38.2	1.2	40	39	-1	28.5	48	3.11	4500	360
						4.69444									2.22222
Pearson ∆ BW-cortisol	-0.631746					1.827									0.900094
Pearson ∆ CMJ-cortisol	-0.513052
Pearson ∆ handgrip-cortisol	0.171887
Pearson ∆ BW CMJ	0.576603
Pearson ∆ BW- hangrip	-0.271771
Pearson ∆BW-Tº	-0.0590928
Pearson Match time-cortisol .	0.802361
Pearson ∆ Match time-CMJ	-0.0948995
Pearson ∆ Match time-IHS	0.214747
Cortisol- CHO ing	0.246983
